# Supplementary material for: The PI3K-AKT-mTOR Pathway and Prostate Cancer: At the Crossroads of AR, MAPK, and WNT Signaling
Source: Int J Mol Sci. 2020 Jun 25;21(12):4507. doi: 10.3390/ijms21124507 (PMC7350257; doi:10.3390/ijms21124507)
Supplement: Supplementary file 1 [file ijms-21-04507-s001.zip]

Archive with 8 entries (8 files):
- Figure S1 revised.pptx
- Figure S2 revised.pptx
- Figure S3 -revised.pptx
- Figure S4.pptx
- Suppl Table 1 Finalv2.docx
- Suppl Table 2 Finalv2.docx
- Suppl Table 3 Finalv1.docx
- Supplemental material.docx
